# Supplementary material for: Protein biomarkers associated with left bundle branch block in patients with heart failure and reduced ejection fraction
Source: ESC Heart Fail. 2026 Jan 13;13(1):xvag009. doi: 10.1093/eschf/xvag009 (PMC13108274; doi:10.1093/eschf/xvag009)
Supplement: xvag009_Supplementary_Data [file xvag009_supplementary_data.zip]

Archive with 3 entries (3 files):
- Supplement table 1.docx
- Supplement Table 2.docx
- Supplement Table 3.docx
